# Supplementary material for: Regulation of the Cyanobacterial CO2-Concentrating Mechanism Involves Internal Sensing of NADP+ and α-Ketogutarate Levels by Transcription Factor CcmR
Source: PLoS One. 2012 Jul 20;7(7):e41286. doi: 10.1371/journal.pone.0041286 (PMC3401165; doi:10.1371/journal.pone.0041286)
Supplement: Table S1 — Primers Used for Immobilized Promoter DNA on SPR chips. Oligonucleotides used for the polymerase chain reaction synthesis of DNA fragments used for surface plasmon resonance analysis of DNA-promoter interactions. The numbers refer to the number of base pairs upstream and downstream relative to the ATG translational start site. (XLS) [file pone.0041286.s005.xls]

## Sheet: Sheet1
Table S1: Primers Used for Immobilized Promoter DNA on SPR chips
SPR8 (142bp ndhF3 -333, -191) 5’ Modified (Biotin)
Forward: 5’ TAGCCTGCCTCTTCCTC 3’
SPR9 (142bp ndhF3 -333, -191)
Reverse: 5’ AGTCAAGCGACAATGGTATAACC 3’
SPR10 (300bp cmpA -275, +25) 5’ Modified (Biotin)
Forward: 5’ TGGTGGAGGGTGGCATTTTTC 3’
SPR6 (300bp cmpA -275, +25)
Reverse: 5’ AATTTACGTCGATTGAATGAACCCATAAC 3’
SPR14 (137bp ccmR -50, +87) 5’ Modified (Biotin)
Forward: 5’ GCTCCCCGGACTAAGCTTGTC 3’
GS30 (225bp ccmR -138, +87)
Reverse: 5’ CTTGGGTCTAGGATGTGCTGA 3’
